# Supplementary material for: Association between aluminum and iron exposure in maternal blood and umbilical cord blood and congenital heart defects in children
Source: PeerJ. 2024 Jan 22;12:e16755. doi: 10.7717/peerj.16755 (PMC10809980; doi:10.7717/peerj.16755)
Supplement: Supplemental Information 1 [file peerj-12-16755-s001.zip › data.xlsx]

## Sheet: Sheet1
mage（mather's age/year)	nljz_g(average dietary energy intake during pregnancy/KCal)	folate_b(folic acid supplement,0=no 1=yes)	na(Ethnic group.1="HAN ",2=Others )	edua3_a(Education, years,1="≤9”,2=“10-15；3=“≥16 ”。	msmoker（ Maternal smoking including active smoking and passive smoking，0=no,1=yes)	mdrink（Alcohol use ，0=no,1=yes)	semploy2(Employment status,0=no ,1=yes)	parity_g(Parity,0=Nulliparous,1=Parous)	mbmi(BMI (kg/m 2 )	sicm1a4_n(Family’s average monthly income (yuan),1="≤300；2=“＞3000”）	fs（Cesarean delivery ，1=no;2=yes)	diabete(0=no,1=yes)	hdcp_z(Hypertensive disorders during pregnancy,0=no ,1=yes)	gestweek2(1=gestweek<37; 2=gestweek≥37）	gender（children‘gender 1=male 2=female)	Al1B(Al concentrations in maternal blood (μg/L)	Al2B(Al concentrations in cord blood (μg/L)	Fe1B(Fe concentrations in maternal blood (μg/L)	Fe2B(Fe concentrations in cord blood (μg/L)	CHD(CHDs,0=no 1=yes)	septal defects(0: no 1: ASD 2: VSD 3: AVSD)	great_arteries defects (0=no 1=Patent ductus arteriosus 2=others)	classify of CHDs(1: isolated CHDs2: Multiple CHDs 3: Syndrome CHDs)
31	1	1	1	1	0	0	1	0	21.5	1	2	0	0	1	2	4147.12	3644.47	349570	500697	1	2	0	1
27	0	1	1	3	0	0	1	0	23.2	2	2	0	0	0	2	1981.09	1653.55	421139	431094	0	0	0	0
28	1	1	1	2	1	0	1	0	26.5	1	1	0	0	0	2	905.001	5089.15	61719.6	301476	1	1	1	2
37	0	1	1	3	0	0	0	1	20.2	2	1	0	0	0	1	1682.43	2049.54	190520	250098	0	0	0	0
24	1	0	1	1	0	0	1	0	22.5	1	1	0	0	0	2	1695.68	1662.55	158790	268332	0	0	0	0
27	0	1	1	2	0	0	1	0	21.5	1	2	0	0	0	2	1807.87	4830.62	192765	258981	1	1	1	2
23	1	0	1	1	1	0	1	1	21.3	2	1	0	0	1	1	1200.72	2245.34	143928	253393	1	1	1	2
36	0	1	1		0	0	1	0	21		2	0	0	0	1	1830.77	3548.34	152844	599775	0	0	0	0
23	0	1	1	2	0	0	0	0	22		1	0	0	0	2	1878.87	8238.36	251481	491548	0	0	0	0
31	1	0	1	2	1	0	0	1	20.2	2	1	0	0	0	2	1555.57	2161.69	137934	251792	0	0	0	0
29	1	1	1	3	0	0	0	0	18.1	2	1	0	0	0	2	2076.31	2122.7	204528	304447	0	0	0	0
25	1	1	1	2	0	0	1	0	19.3	1	1	0	0	0	2	1860.77	4077.25	311294	394421	1	1	1	2
25	1	1	1	2	1	0	1	0	21.2	1	1	0	0	0	2	2809.16	2943.22	204183	337693	0	0	0	0
26	1	1	1	2	0	0	1	0	21.9	1	1	0	0	0	1	1282.92	1657.64	112572	320915	0	0	0	0
29	1	0	1	3	1	0	1	0	19.5	1	1	0	0	0	2	1781	2407.73	332129	293085	0	0	0	0
26	0	0	1	1	1	0	0	1	21.1	1	1	0	0	0	1	3007.19	3103.5	197629	264956	0	0	0	0
40	0	1	1	2	1	0	1	1	22	2	1	0	0	0	2	1715.94	4034.79	210635	314240	0	0	0	0
28	0	1	1	3	1	0	1	0	18	2	1	0	0	0	2	2117.37	1653.55	306888	431094	0	0	0	0
29	1	1	1	3	0	0	1	0	21.5	1	1	0	0	0	1	1296.02	1672.42	195623	336850	0	0	0	0
29	1	1	1	3	0	0	1	0	22	2	1	0	0	0	1	3557.49	1229.12	268457	504645	0	0	0	0
27	1	1	1	2	0	0	0	0	19.9	1	1	0	0	0	1	1967.58	6877.6	336138	323913	0	0	0	0
39	0	0	1		1	0	0	1	19.4		1	0	0	0	1	1858.87	1538.29	265275	384794	0	0	0	0
31	1	1	1	3	1	0	1	0	25.7	1	1	0	0	0	1	1810.19	1636.03	290300	302646	0	0	0	0
31	0	1	1	2	1	0	1	1	19.2	1	1	0	0	0	1	2117.37	1743.35	306888	343049	0	0	0	0
30	1	1	1	3	0	0	0	0	19.5	1	2	0	0	0	1	1952.11	1720.95	332032	343787	0	0	0	0
21	1	1	1	2	0	0	1	0	19.7	1	2	0	0	0	2	1585.05	2293.45	287382	227480	0	0	0	0
38	1	1	1	1	1	0	0	1	19.1	1	1	0	0	0	2	1380.15	607.664	397602	431717	1	1	1	2
31	1	1	1	3	1	0	1	0	20.6	2	1	0	0	0	1	1299.96	1466.94	120204	361695	0	0	0	0
36	1	0	1	2	0	0	1	0	21.3	2	1	0	0	0	1	937.194	3644.47	212377	500697	1	1	1	2
28	1	1	1	3	0	0	1	0	22.5	2	1	0	0	0	1	806.694	1762.34	325304	457779	1	1	1	2
20	1	0	1	1	0	0	0	0	19.5	1	2	0	0	0	1	1440.18	857.64	444631	510271	1	3	1	2
28	1	1	1	3	0	0	1	0	19.1		1	0	0	0	2	1175.67	1144.24	303126	441479	0	0	0	0
27	0	1	1	2	1	0	1	0	19.2	2	1	0	0	1		1459.33	1438.24	572479	340235	1	0	0	3
27	0	1	1	2	0	0	1	0	18.9	2	1	0	0	0	2	2194.93	759.686	407598	450430	0	0	0	0
25	1	0	1	2	0	0	1	0	21.5	2	2	0	0	0	2	2117.37	4185.65	306888	331283	0	0	0	0
30	1	1	1	2	0	0	1	0	21.5	1	2	0	0	0	2	1960.99	862.157	501015	584605	0	0	0	0
20	0	0	1	1	0	0	1	0	20.8	2	1	0	0	0	1	1391.76	1296.71	444561	615838	0	0	0	0
28	0	0	1	3	0	0	1	0	27.7	1	1	0	0	0	1	2117.37	2144.25	306888	364495	0	0	0	0
28	1	0	1	2	1	0	0	0	28.6	1	2	0	0	0	1	1750.68	2088.03	210964	226364	0	0	0	0
28	1	1	1	3	0	0	1	0	22.9	2	1	0	0	0	2	2198.99	3496.45	356503	300227	0	0	0	0
30	0	1	1	1	0	0	1	0	21.8	2	2	0	0	0	2	1141.52	1343.36	183427	520108	0	0	0	0
30	0	0	1	3	0	0	1	0	18.2	1	1	0	0	0	2	1289.36	1667.77	479189	637470	0	0	0	0
24	0	0	1	2	1	0	1	0	21.5	1	1	0	0	0	1	1020.72	964.233	314967	333420	0	0	0	0
25	0	0	1	3	0	0	0	1	19.2	2	1	0	0	0	2	726.955	702.738	196260	273538	0	0	0	0
23	1	0	1	2	0	0	0	0	18.4	2	1	0	0	0	1	1110.86	1881.47	201860	289018	0	0	0	0
29	1	1	1	2	0	0	1	0	20.9	1	2	0	0	0	2	845.835	1505.84	219680	402371	0	0	0	0
28	1	1	1	3	0	0	1	0	18.8	2	1	0	0	0	2	687.012	903.445	238222	271960	0	0	0	0
26	0	1	1	2	0	0	1	0	21.7	1	2	0	0	0	2	3083.9	1189.3	171619	365630	0	0	0	0
24	0	1	1	1	1	0	0	0	19.1	1	2	0	0	0	1	1688.9	3086.74	113062	320906	1	1	1	3
26	1	1	1	3	0	0	0	0	22.8	2	2	0	0	0	2	979.18	944.535	259383	241474	0	0	0	0
24	0	1	1	2	0	0	0	0	18.9	1	1	0	0	0	1	1076.3	1147.14	201264	281140	0	0	0	0
30	0	1	1	3	0	0	1	0	20.8	2	1	0	0	0	2	2117.37	904.482	306888	512801	0	0	0	0
26	1	0	1	3	0	0	0	0	17.5	1	1	0	0	0	1	63821	4345.96	708322	574005	1	2	1	2
25	1	1	1	1	0	0	0	0	18	1	1	0	0	0	2	4422	6187.73	442559	282874	0	0	0	0
25	1	1	1	3	0	0	0	0	19.4	2	1	0	0	0	1	2807.22	1836.59	441645	60481.4	0	0	0	0
28	0	1	1	2	1	0	1	1	17.6	1	1	0	0	0	2	1273.03	1082.96	333607	336272	0	0	0	0
21	0	1	1	2	1	0	1	0	20.1	1	1	0	0	0	1	949.011	1649.47	489187	808698	0	0	0	0
27	0	1	1	3	0	0	0	0	19.1	1	1	0	0	0	1	801.564	2451.71	369393	542343	0	0	0	0
37	1	1	1	2	0	0	0	0	21.1	2	1	0	0	0	2	2970.69	1653.55	376052	431094	0	0	0	0
40	0	1	1	2	0	0	0	0	23.9	2	2	0	0	0	1	657.289	1213.04	428274	562320	0	0	0	0
26	1	0	1	3	0	0	1	0	18.1	2	1	0	0	0	1	1027.38	3295.49	172609	549939	0	0	0	0
24	1	1	1	2	0	0	0	0	16.2	1	1	0	0	0	1	1476.59	1323.42	260677	340469	0	0	0	0
34	1	1	1	3	0	0	0	0	20	2	2	0	0	0	1	1701.55	910.576	327049	317198	1	1	1	2
32	1	1	1	3	0	0	1	1	20.2	2	2	0	0	0	1	1567.46	1758.28	223597	316813	0	0	0	0
27	0	1	1	3	0	0	1	0	25.2	2	1	0	0	0	2	2019.99	1181.81	423247	477764	0	0	0	0
24	0	1	1	1	0	0	0	0	27.3	1	1	0	1	0	2	1733.65	1634.62	237361	297988	1	0	0	3
29	1	1	1	3	0	0	1	0	22.7	1	2	0	0	0	2	2157.62	1751.52	389412	251922	0	0	0	0
25	1	1	1	2	0	0	1	0	18.1	2	1	0	0	0	1	1727.43	1653.55	169279	431094	0	0	0	0
24	1	1	1	2	0	0	1	0	16.4	2	1	0	0	0	1	2064.36	2123.39	259123	292367	0	0	0	0
34	0	0	1	2	0	0	1	0	22.1	1	2	0	0	0	1	2103.89	3809.58	236182	341869	0	0	0	0
31	1	1	1	3	0	0	1	0	19.5	2	2	0	0	0	1	2330.64	980.099	370582	387318	0	0	0	0
26	0	0	1	1	1	0	1	1	20.2	2	1	0	0	0	1	1775.16	6536.83	331757	446060	0	0	0	0
29	1	1	1	3	0	0	1	0	20.5	2	2	0	0	0	2	1663.47	1875.62	392135	359325	0	0	0	0
28	0	1	1	1	0	0	1	0	19.6		1	0	0	0	1	3470.33	6869.46	415203	630533	0	0	0	0
28	0	1	1	1	0	0	0	1	19.5	2	1	0	0	0	2	1906.39	1765.6	448282	269968	0	0	0	0
22	0	0	1	1	0	0	0	1	22	1	1	0	0	0	2	2327.46	2116.47	279336	301310	0	0	0	0
24	1	1	1	2	1	0	1	0	21.8	1	2	0	0	0	2	1792.99	1879.93	254869	318857	1	0	0	1
28	1	1	1	3	0	0	1	0	17.9		2	0	1	1	1	1530.81	1854.99	246209	189020	1	2	0	1
29	1	0	1	3	0	0	1	0	16.7	2	2	0	0	1	2	2698.37	1419.34	397656	506457	1	0	0	1
32	0	0	2	3	1	0	1	0	17.6	2	2	0	0	0	1	2061.97	7806.32	278307	956445	1	1	1	2
26	0	0	1	2	0	0	1	0	17.6	2	1	0	0	0	2	7528.41	526.29	651110	921785	0	0	0	0
24	1	1	1	2	0	0	0	1	17.6	1	1	0	0	0	1	3890.75	1644.94	833728	536603	0	0	0	0
38	1	0	1	1	1	0	0	1	22.1	1	1	0	0	0	2	2100.98	2738.62	397387	293641	1	1	1	2
37	0	0	1	1	0	0	1	1		1	2	0	0	0	2	2476.62	1522.54	267106	591071	0	0	0	0
32	1	0	1	1	1	0	0	0	21.6	1	1	0	0	0	2	4578.93	1269.72	474855	617809	0	0	0	0
36	1	1	1	3	0	0	0	1	25	2	2	0	0	0	2	3917.42	4948.45	342545	375403	0	0	0	0
23	1	1	1	1	0	0	1	0	21	1	2	0	0	0	2	6888.61	3050.36	304190	589096	1	0	0	1
26	1	1	1	2	0	0	1	0	20.2		1	0	0	0	2	2940.91	1771.35	368778	394877	0	0	0	0
29	1	1	1	2	0	0	1	0	21.5	2	1	0	0	0	1	1861.21	1741.28	312231	376308	0	0	0	0
30	1	1	1	1	1	0	0	1	23	1	1	0	0	0	1	2892.56	3123.25	288600	441819	0	0	0	0
28	1	1	1	1	0	0	0	1	18.5	1	1	0	0	0	2	2750.04	1460.32	336894	617580	0	0	0	0
28	1	1	1	1	1	0	1	1	19.8		1	0	0	0	1	2128.46	705.404	353261	523285	0	0	0	0
27	1	1	1	3	0	0	1	0	19.3	1	1	0	0	0	1	1780.33	1497.51	256818	596403	0	0	0	0
31	1	0	1	1	0	0	0	1	19.8	1	1	0	0	0	1	606.609	927.777	256337	342594	1	1	0	1
31	1	0	1		0	0	1	0	21.8		1	0	0	0	1	1717.96	2526.54	339497	500181	0	0	0	0
27	1	1	1	2	0	0	0	0	20		2	0	0	0	1	7037.27	2856.02	276062	383265	0	0	0	0
29	0	1	1	3	0	0	1	0	20.7	1	1	0	0	0	1	4147.12	3644.47	349570	500697	1	1	2	1
33	1	1	1	1	0	0	1	0	21.9	1	2	0	0	0	2	4151.56	1479.76	356687	657992	0	0	0	0
34	1	0	1	3	0	0	0	0	20.7	1	1	0	0	0	1	2802	1226.35	428335	535898	0	0	0	0
26	0	0	1	3	0	0	0	0	19.1	2	1	0	0	0	2	2117.37	1653.55	306888	431094	0	0	0	0
23	1	0	1	1	0	0	0	0	18.4	1	1	0	0	1	1	2667.35	2123.14	290496	351752	1	0	1	1
24	1	0	1	2	0	0	0	0	18.6	1	1	0	0	0	2	3300.8	1351.69	304889	554593	1	1	1	2
31	0	1	2	3	0	0	1	0	19.8	1	1	0	0	0	1	3812.19	1849.63	215375	631699	1	0	1	2
30	0	1	1	3	0	0	1	0	18.6	2	1	0	0	1	1	4147.12	3644.47	349570	500697	1	2	0	1
28	1	1	1	3	0	0	1	0	18.8	2	1	0	0	0	1	3005.96	1018.01	350907	328244	0	0	0	0
38	0	1	1	1	0	0	0	0	20.4	2	2	0	0	0	1	2645.68	1503.52	295150	426880	1	1	0	1
29	0	0	1	2	0	0	0	0	21.1	1	1	0	0	0	1	2222.31	1071.8	401371	490156	0	0	0	0
23	1	1	1	1	0	0	1	0		1	2	0	0	0	2	2158.59	1865.21	311814	616332	1	1	0	1
29	1	1	1	1	0	0	1	1	17.8	2	1	0	0	0	1	2255.31	2504.84	355794	513461	0	0	0	0
33	1	1	1	3	1	0	1	1	26.2	2	2	1	0	0	1	4230.61	1348.28	320247	494177	1	1	1	2
24	1	1	1	1	0	0	0	0	31.3	1	2	1	0	1	1	2123.57	788.357	372042	397884	1	0	1	1
29	0	1	1	2	1	0	1	1	16.5	1	1	0	0	0	2	2834.28	1300.72	317202	503006	1	1	1	2
24	1	1	1	1	1	0	0	0	21.1	2	2	0	0	0	2	2284.65	1310.56	386881	567208	0	0	0	0
35	0	0	1	1	1	0	1	1	17.2	1	2	0	0	0	1	1907.5	646.162	360312	392937	1	1	1	2
27	1	1	1	3	0	0	1	0	17.3	2	1	0	0	0	2	2117.37	1759.3	136831	284997	0	0	0	0
40	0	0	1	2	0	0	0	1		1	2	0	0	0	2	4147.12	3644.47	349570	500697	1	0	1	2
34	0	0	1	3	0	0	1	1	17.1	2	1	0	0	0	1	3365.14	1444.85	298702	305846	1	1	1	2
26	1	1	1	2	0	0	0	0	18.4	1	1	0	0	0	2	2688.05	2720.93	191733	523796	0	0	0	0
27	1	1	1	2	1	0	0	1	21.5	1	2	0	0	0	2	3763.62	1127.91	426613	496223	0	0	0	0
30	1	1	2	3	0	0	1	0	19.1	2	2	0	0	0	2	1708.15	2574.98	248786	260809	1	1	1	2
25	0	0	1	2	0	0	0	1	18.8		1	0	0	0	1	2314.77	1608.7	228973	457533	0	0	0	0
24	1	1	1	1	1	0	0	0	17.8	1	1	0	0	0	2	2831.26	1653.55	242599	431094	0	0	0	0
28	1	0	1	2	0	0	1	0	21	1	2	0	0	0	2	2293.1	2447.01	319960	396333	1	2	1	2
34	0	0	1	3	0	0	1	0	19.5	1	2	0	0	0	1	2117.37	2595.02	306888	264142	0	0	0	0
37	0	1	1	3	0	0	1	1	17.5		2	0	0	0	1	2607.68	1515.54	282485	228542	1	0	1	1
36	1	0	1	2	0	0	0	1	19.1	1	1	0	0	0	1	1804.18	3349.84	135869	402315	0	0	0	0
21	1	1	1	2	0	0	0	0	20.6		2	0	0	1	2	1270.42	1389.64	249695	262113	1	0	1	1
32	1	1	1	3	0	0	1	0	23.4	2	2	0	0	0	1	2425.9	7247.11	696430	567334	0	0	0	0
37	0	0	1	2	0	0	1	1	23.9	1	2	0	0	0	1	7887.99	2496.69	805032	1.11328e+06	1	1	2	2
35	0	1	1	2	1	0	1	1	31.3	1	2	0	0	0	1	5747.31	2458.55	588101	523168	0	0	0	0
31	0	1	1	2	0	0	1	0	16.8	2	1	0	0	0	2	5882.52	5362.58	834775	930127	0	0	0	0
31	1	0	1	3	0	0	1	0	19.5	1	1	0	0	0	1	2117.37	1653.55	306888	431094	0	0	0	0
23	0	1	1	2	0	0	0	0	16.5		1	0	0	0	2	6555.68	1745.57	320733	173039	0	0	0	0
24	0	1	1	1	0	0	0	0	21.5	1	1	0	0	0	1	8991.75	1687.86	656471	668208	1	1	1	2
30	0	1	1	3	0	0	1	0	19.5	2	2	0	0	0	1	3259.06	1590.13	586511	520952	0	0	0	0
32	1	0	1	3	0	0	1	0	21.5	2	1	0	0	1	2	5843.77	7482.4	309148	734906	1	1	0	1
22	0	1	1	1	1	0	0	1		1	1	0	0	0	2	6554.21	3617.57	512892	1.17447e+06	1	3	0	1
33	1	1	1	3	1	0	0	0	30.5	1	2	0	1	0	2	9072.54	3022.09	616930	1.0058e+06	1	0	1	1
29	0	1	1	3	0	0	1	1	20.7	1	1	0	0	0	1	3026.91	24424.3	390422	629898	1	1	0	1
29	0	0	1		0	0	0	0			2	0	0	0	1	8890.61	2788.18	815232	879857	1	1	1	2
29	0	0	1	3	0	0	1	0	20.2	1	2	0	1	0	1	15578.9	1420.63	736300	569674	1	1	1	2
30	1	1	1	2	0	0	1	0	22.9	1	2	1	0	1	2	5903.48	2254.13	928641	650241	1	0	1	1
27	1	1	1	2	0	0	0	0	22.8	1	2	0	0	0	2	29581.8	3644.47	759648	500697	1	0	1	1
28	1	0	1	1	0	0	0	0	26.3		2	0	0	0	1	4756.24	4414.55	637633	1.31209e+06	1	1	1	2
37	1	0	1	1	1	0	0	1	19.5	1	1	0	0	0	2	2327.93	1830.39	346931	587307	1	1	1	2
37	1	0	1	1	0	0	0	1	20.2	1	1	0	0	0	1	3302.51	1037.13	447471	576338	0	0	0	0
29	1	1	1	3	0	0	1	0	17.6	2	2	0	0	0	2	2233.54	962.599	372085	159817	0	0	0	0
41	1	0	1	2	0	0	0	1	18.3	1	2	1	0	0	1	2929.81	2895.93	558972	523917	1	2	1	2
30	0	1	1	2	0	0	1	0	31.1	2	2	0	0	0	1	5179.27	1251.15	331433	232314	0	0	0	0
27	1	1	1	2	0	0	0	0	18.1	1	1	0	0	0	2	2651.17	1851.99	274927	394003	1	1	1	2
25	0	0	1	2	0	0	0	0		1	1	0	0	0	2	4273.22	2025.7	294497	567716	0	0	0	0
24	0	0	1	1	0	0	1	1	20.3	2	1	0	0	0	2	3090.33	1453.68	324644	432582	0	0	0	0
32	0	0	1	1	0	0	0	1	32.8	2	2	0	0	0	1	5835.47	1553.06	289234	479207	1	0	1	2
45	1	1	1	1	0	0	0	1	22.6	1	2	0	1	1	2	4147.12	3644.47	349570	500697	1	1	1	3
28	1	1	1	2	0	0	1	0	18.4	1	1	0	0	0	2	5962.79	2311.77	408237	368663	0	0	0	0
30	1	1	1	2	0	0	0	0	19.8		1	0	0	0	2	2820.09	942.631	353172	555477	1	1	1	2
19	1	1	1	1	0	0	0	0	21.6	1	1	0	0	0	2	3713.64	4065.04	686824	419806	0	0	0	0
25	0	1	1	3	0	0	1	0	19.5	1	2	0	0	0	1	5657.73	2495.73	823885	537627	1	1	1	2
28	0	1	1	2	0	0	0	0	22.7	1	1	0	0	0	1	4055.59	1653.55	482746	431094	0	0	0	0
27	0	1	1	2	0	0	1	0	18.6	1	1	0	0	0	2	3572.48	4739.56	419999	386819	0	0	0	0
26	0	1	1	1	0	0	0	1	20.5	1	2	0	0	0	2	2718.41	1066	336060	392832	0	0	0	0
22	0	1	1	2	0	0	0	0	17.6	1	1	0	0	0	2	1923.02	1538.53	209539	546122	0	0	0	0
24	1	1	1	3	0	0	1	0	17.6	1	1	0	0	0	1	2039.95	1463.55	319194	415857	0	0	0	0
31	0	1	1	1	0	0	0	0	23.7	1	2	0	1	0	2	5099.97	1236.47	534722	718978	1	0	1	1
29	0	0	1	1	0	0	0	1	21.6	1	1	0	0	0	2	1736.85	1063.47	38541.2	448927	0	0	0	0
30	0	1	1	3	0	0	1	0	23.1	2	2	0	0	0	2	3662.54	1184.73	350978	484102	0	0	0	0
26	0	1	1	1	0	0	0	0	20.8	2	1	0	0	0	2	4124.65	1661.94	394928	349762	1	0	1	1
29	1	1	1	1	0	0	0	0	21.6	1	1	0	0	0	2	4147.12	3644.47	349570	500697	1	0	1	1
24	1	0	1	1	1	0	0	1	22	1	1	0	0	0	1	1300.76	1602.22	280565	366924	0	0	0	0
36	0	1	1	1	0	0	0	1	19.2	1	2	0	0	0	2	1497.38	1748.01	290661	186402	0	0	0	0
29	1	1	1	2	0	0	0	0	20.9	1	2	0	0	0	2	1957.31	453.083	208915	81284.7	1	1	0	2
28	0	1	1	2	0	0	0	1	19.9	1	1	0	0	0	2	1228.04	715.427	341513	279626	0	0	0	0
29	1	1	1	3	0	0	1	0	23	1	1	0	0	0	2	1154.89	2094.88	247574	300403	0	0	0	0
34	1	1	1	2	0	0	0	0	20.8	1	2	0	0	0	2	690.116	1432.82	312473	421984	0	0	0	0
26	0	1	1	2	0	0	1	0	17.9	2	1	0	0	1	1	4147.12	3644.47	349570	500697	1	1	1	2
24	0	0	1	3	0	0	1	0	17	1	1	0	0	0	2	577.653	1142.91	253705	382388	0	0	0	0
23	0	1	1	2	0	0	1	0	19.9	1	1	0	0	0	2	3035.75	5868.45	404477	651598	0	0	0	0
30	1	1	1	3	0	0	1	0	20.1	2	1	0	0	0	2	3073.37	3706.07	186454	403522	0	0	0	0
30	1	1	1	2	0	0	1	0	17.6	2	2	0	0	0	1	2427.42	3644.47	84334.7	500697	1	0	1	1
27	1	1	1	2	0	0	1	1	23.3	1	2	1	0	0	2	1606.28	3258.08	205717	309623	1	1	1	2
34	0	1	2	1	0	0	0	0	20.7	1	2	0	0	0	2	6224.61	3053.69	194930	576279	0	0	0	0
33	0	1	1	2	0	0	0	1	25	1	1	0	0	0	1	1932.12	5771.64	204018	419792	0	0	0	0
30	0	0	1	1	0	0	0	1	22.5	1	1	0	0	0	1	2747.36	4606.13	162899	654305	0	0	0	0
30	0	0	1	1	1	0	0	1	24.6	1	2	0	0	1	1	2316.65	14637.3	360719	390918	1	1	1	2
24	0	1	1	3	0	0	1	0	18.4	2	1	0	0	0	1	7136.08	3462.19	328251	618792	0	0	0	0
37	1	1	1	1	0	0	0	1	21.2	1	2	0	0	0	2	1674.25	867.525	306888	599865	0	0	0	0
37	0	1	1	1	1	0	0	0	20.3	1	2	0	0	0	1	2264.33	134.309	216350	677641	0	0	0	0
27	0	1	1	3	1	0	1	0	19.1	2	2	0	0	1	2	1695.45	8996.29	318130	480233	1	0	2	1
32	1	1	1	3	0	0	0	0	27.7	1	2	0	0	0	1	1717.41	8164.47	175847	511848	0	0	0	0
25	1	1	1	1	1	0	0	1	31.2	1	2	0	0	0	2	1861.65	2050.27	296515	271377	0	0	0	0
30	1	1	1	3	1	0	1	0	22	2	1	0	0	0	1	1047.84	3368.56	190799	230253	0	0	0	0
26	1	1	1	3	0	0	0	0	20.3	1	1	0	0	0	1	2134.48	18264	208273	681560	1	3	1	2
29	1	1	1	3	0	0	1	0	23	2	1	0	0	0	2	2491.68	4285.11	78255.7	717845	0	0	0	0
24	0	0	2	1	1	0	0	1	20	1	1	0	0	0	1	1280.1	2202.42	228119	320471	0	0	0	0
40	0	1	1	1	0	0	0	1	26.3	1	2	0	0	0	1	1717.43	1552.09	225058	383298	1	0	0	1
29	0	1	1	2	1	0	1	0	24.2	1	2	0	0	1	2	1454.4	3644.47	142013	500697	1	1	1	3
26	1	1	1	2	0	0	1	0	20.8	2	1	0	0	0	2	2202.72	1587.46	379056	308504	0	0	0	0
22	0	0	1	1	0	0	0	1	20.4	1	1	0	0	0	2	1378.23	1653.55	148637	431094	0	0	0	0
30	0	1	1	3	0	0	0	0	25		2	0	0	0	2	10933.8	1020.84	426863	420030	1	1	1	2
30	1	1	1	1	0	0	0	1	24	1	2	0	0	0	2	1989.54	2884.69	350464	321962	0	0	0	0
30	1	1	1	2	0	0	0	0	23	1	1	0	0	1	2	2449.76	4314.31	413210	390382	1	0	2	1
27	1	1	1	3	0	0	0	1		1	2	0	1	1	1	1231.42	2196.11	172086	363002	1	0	0	1
24	0	1	1	1	0	0	0	0	19.6	1	1	0	0	0	1	1506.07	1904.46	191358	384962	0	0	0	0
25	1	1	1	3	0	0	0	0	18.8	1	2	0	0	1	1	4914.94	3240.38	294410	346753	1	0	1	1
24	1	1	1	1	0	0	0	0	19.8	2	1	0	0	0	2	2819.72	1337.28	223713	300883	0	0	0	0
25	1	1	1	2	0	0	0	0	20.6	1	2	0	0	0	2	1725.46	2947.65	233107	316957	1	0	1	1
34	0	1	1	1	1	0	0	0	16.8	2	2	0	0	0	2	2117.37	1653.55	306888	431094	0	0	0	0
23	0	1	1	2	0	0	0	0	21.5	1	1	0	0	0	2	2117.37	1653.55	306888	431094	0	0	0	0
36	0	0	1	1	0	0	1	1	23.9	1	2	0	0	0	2	2117.37	1653.55	306888	431094	0	0	0	0
28	1	1	1	3	0	0	1	0	23.4	2	1	0	0	1	2	4147.12	3644.47	349570	500697	1	2	0	3
24	0	1	1	2	0	0	1	0	18.7	1	1	0	0	0	1	4147.12	3644.47	349570	500697	1	1	2	1
37	1	1	1	2	1	0	0	1	21.1	1	1	0	0	0	2	2117.37	1653.55	306888	431094	0	0	0	0
30	0	1	2	3	0	0	1	1	16.9	1	2	0	0	0	2	2117.37	1653.55	306888	431094	0	0	0	0
22	0	1	1	1	0	0	1	0	24.7	1	2	0	0	1	1	3294.4	764.99	307192	206950	1	1	1	2
28	0	1	1	2	0	0	1	1	23.8	1	2	0	1	1	1	2243.37	1173.1	320869	564343	1	0	1	1
35	0	0	1	1	0	0	1	1	18.7	1	1	0	0	1	2	4147.12	3644.47	349570	500697	1	0	1	1
29	0	0	2	1	0	0	0	1	25.4	1	2	0	0	0	1	2863.35	1532.8	360053	582706	1	3	0	1
32	0	1	1	2	0	0	1	0	19.6	1	1	0	0	0	2	1920.36	1142.91	272286	623939	0	0	0	0
23	0	1	1	1	1	0	1	0	18.4	1	1	0	0	0	1	2117.37	1653.55	306888	431094	0	0	0	0
34	0	1	1	3	0	0	1	0	24.2	1	2	0	0	0	2	2130.55	546.565	322596	388755	1	1	1	2
30	1	1	1	2	0	0	1	0	24.8	1	2	0	0	0	2	4322.33	1388.72	300015	620555	0	0	0	0
24	0	1	2	2	0	0	1	0	17.8	1	2	0	1	0	2	2179.05	3939.05	358854	644253	1	0	1	1
27	1	0	2	2	0	0	0	0	21.2	2	2	0	0	0	2	1868.46	2529.43	276064	590716	1	0	1	1
29	0	1	1	1	0	0	0	1	22	1	2	0	0	0	2	3365.37	2858.05	333102	443751	0	0	0	0
26	1	1	1	3	0	0	0	0	22.1	1	2	0	0	0	2	2523.21	1200.86	265593	559801	0	0	0	0
30	0	1	1	3	0	0	1	0	20.4	2		0	0	1	2	1963.78	3644.47	281229	500697	1	0	0	1
29	1	1	1	3	0	0	1	0	19.8	2	1	0	0	0	2	3281.61	1329.77	419639	509845	1	1	0	1
23	1	0	1	1	1	0	1	1	21.5	1	2	0	0	0	2	1525.27	1523.96	521275	533984	0	0	0	0
22	0	0	1	2	1	0	1	0	21.2	1	2	0	0	0	2	1346.6	1309.6	407996	530785	0	0	0	0
39	0	0	1		0	0	0	1			2	0	1	1	2	714.159	1958.8	450990	591960	1	1	2	2
34	0	1	1	1	0	0	0	1	21.5	1	2	0	0	0	2	941.227	1543.95	490036	599143	0	0	0	0
26	1	1	1	2	0	0	1	0	16.7	1	2	0	0	0	2	1107.68	1380.78	310859	539190	0	0	0	0
22	0	0	1	1	0	0	0	1	22.2	1	1	0	0	0	1	2341.01	7079.98	583024	456492	0	0	0	0
29	1	1	1	3	0	0	1	0	18.8	2	1	0	0	0	2	829.289	1308.86	420042	615206	0	0	0	0
29	1	1	1	3	0	0	0	0	19.1	2	1	0	0	0	1	1437.94	2016.99	376538	375691	1	1	1	2
33	0	1	1	3	0	0	1	0	29.1	1	2	0	0	0	2	3248.97	6974.81	110025	541097	0	0	0	0
22	0	1	1	1	1	0	0	0	23	1	2	0	0	0	1	6171.47	11188.4	196932	665584	1	1	0	1
25	0	1	1	2	0	0	1	0	18.6	1	1	0	0	1	2	1745.5	5771.22	99226.6	453424	1	1	1	2
23	0	0	1	2	0	0	0	0		2	1	0	0	1	2	2488.16	18599.9	165578	783074	1	0	1	1
29	0	0	1	2	0	0	0	1	19	2	1	0	0	0	1	3574.37	4488.86	181426	627656	0	0	0	0
36	1	0	1	3	0	0	1	1	25.3	2	2	0	0	0	1	3449.79	209.103	211272	446.548	0	0	0	0
38	0	1	1	1	1	0	0	1	27	1	2	0	0	0	1	1362.46	4701.65	143985	612161	0	0	0	0
35	1	1	1	2	0	0	1	0	23.4	2	2	0	0	0	1	3521.47	4970.69	275627	651219	0	0	0	0
27	0	1	1	1	0	0	0	1	17.7	1	2	0	0	0	1	1534.64	7588.8	200252	420304	0	0	0	0
30	0	1	1	1	0	0	1	0	22.9	2	2	0	0	0		1902.95	1653.55	281510	431094	0	0	0	0
34	0	1	1	1	0	0	0	1	22.5	2	1	0	0	0	1	1338.16	6161.84	126433	599408	1	0	0	3
24	0	0	1	2	0	0	1	0	18.7		2	0	0	1	1	1734.05	4496.99	143852	500319	1	0	2	1
33	0	0	1		0	0	0	1			1	0	0	0	2	1783.8	4794.39	170362	596862	1	2	1	2
41	0	1	1	2	1	0	1	1	17.5	2	2	0	0	1	2	6349.44	3644.47	446342	500697	1	0	1	1
30	0	1	1	2	0	0	1	0	22.9	2	1	0	0	0	2	1476.79	7788.83	224617	479032	0	0	0	0
28	0	1	1	3	0	0	1	1	19.1	2	1	0	0	0	1	1364.53	3164.82	212240	428681	0	0	0	0
25	0	1	1	2	1	0	1	1	21.6	2	1	0	0	0	2	2129.03	11543.7	172639	586573	1	0	1	1
26	1	1	1	2	0	0	1	0	17.4	2	1	0	0	0	1	1718.07	4660.57	320456	564924	0	0	0	0
25	0	1	1	2	0	0	1	0	20.1	1	2	0	0	0	2	2460.01	104.041	213598	415238	0	0	0	0
32	1	1	1	3	0	0	1	0	20.2	2	2	0	0	0	2	1587.14	10712.7	419056	503757	1	0	2	2
28	0	1	1	1	1	0	0	0	21.9	1	1	0	0	0	2	4100.11	555.24	400106	449836	0	0	0	0
33	0	1	1	1	0	0	0	0	19.3	1	2	0	0	0	1	2186.88	2091.72	407494	408819	0	0	0	0
28	1	0	1	3	0	0	0	0	18.4	2	1	0	0	0	2	3006.09	665.837	285919	465833	0	0	0	0
30	1	1	1	3	0	0	1	0	20.7	2	1	0	0	0	1	3108.29	988.465	253652	476537	0	0	0	0
27	0	1	1	1	1	0	1	1	18.5	1	1	0	0	0	1	2845.15	1340.62	448240	417903	0	0	0	0
31	0	1	1	3	0	0	0	1	24	1	2	0	0	0	2	1996.55	605.7	221170	166930	0	0	0	0
32	0	1	1	2	0	0	0	1	25.6	1	1	0	0	0	2	3301.61	2079.16	391398	450756	0	0	0	0
28	0	1	1	3	0	0	1	0	19.2	2	1	0	0	0	2	2771.1	1459.3	382504	92765.1	0	0	0	0
29	0	1	1	3	0	0	1	0	19.5	1	1	0	0	0	2	2721	1169.04	320632	600648	0	0	0	0
26	0	1	1	1	1	0	1	1	24.4	1	1	0	0	0	2	2858.01	997.722	258466	485262	0	0	0	0
29	0	1	1	3	0	0	1	0	23	1	1	0	0	0	2	2490.38	1908.14	273841	605892	0	0	0	0
30	0	0	1	1	0	0	0	1	20.3	1	2	0	0	0	1	2890.52	1302.97	250218	456561	0	0	0	0
30	1	1	1	3	0	0	1	0		2	1	0	0	0	2	2560.89	1317.38	274820	708635	0	0	0	0
29	0	1	1	1	0	0	0	1	23.4	1	1	0	0	0	1	3569.85	1389.88	255945	575132	0	0	0	0
20	1	1	1	3	0	0	1	0	18.6	2		0	0	0	2	4506.55	1653.55	395991	431094	0	0	0	0
30	1	1	1	2	0	0	0	1	21.7	1	2	0	0	0	1	3208.71	1653.55	362618	431094	0	0	0	0
27	0	1	1	1	0	0	0	1	21.9	1	2	0	0	0	1	591.802	1339.53	262197	429605	0	0	0	0
26	1	1	1	3	1	1	1	1	21.5	2	2	0	0	0	2	2117.37	1284.99	306888	442060	0	0	0	0
24	0	1	1	1	0	0	0	1	18.6	1	1	0	0	0	1	869.066	1336.63	758523	446357	0	0	0	0
29	0	0	1	3	0	0	1	1		2	1	0	0	0	1	1294.65	1511.94	530717	482811	0	0	0	0
28	0	1	1	2	0	0	0	1	22.6	1	1	0	0	0	1	1274.51	1274.51	466125	466125	0	0	0	0
27	1	1	1	3	0	0	0	0	21.5	2	2	0	0	0	2	2117.37	1653.55	306888	431094	0	0	0	0
24	0	1	1	1	0	0	0	1	22.9	1	1	0	0	0	1	1129.36	1989.42	482726	587677	0	0	0	0
30	0	1	1	3	1	0	1	1	17.8	2	1	0	0	0	2	3520.72	1252.08	488140	415889	0	0	0	0
29	0	0	1	1	0	0	0	0	22.9		2	0	0	0	1	2585.47	1653.55	293715	431094	0	0	0	0
29	1	1	1	2	0	0	0	0	21.7	2	1	0	0	0	2	2117.37	1653.55	306888	431094	0	0	0	0
27	0	1	1	2	0	0	1	0	20.9		1	0	0	0	2	2117.37	2059.77	306888	725141	0	0	0	0
42	1	0	2	1	0	0	0	1	35.2		2	0	0	0	1	3121.26	3644.47	292892	500697	1	0	0	3
28	1	1	1	2	0	0	0	0	18.7	1		0	0	0	2	2117.37	1653.55	306888	431094	0	0	0	0
19	1	1	2	2	1	0	0	0	18.8		1	0	0	0	1	887.321	951.851	279228	422695	0	0	0	0
24	1	1	1	2	0	0	0	0	18.2	1	1	0	0	0	2	2851.43	825.333	326924	275984	0	0	0	0
37	1	0	1	2	0	0	1	1	16.5		1	1	0	0	1	925.98	828.41	297295	385395	1	1	1	2
22	1	0	1	1	0	0	0	0	21.9	2		0	0	0	2	2572.76	1835.56	254427	330625	0	0	0	0
29	1	0	2	3	0	0	1	1	16.3	2	1	0	0	0	2	3307.84	3328.93	469875	496464	0	0	0	0
26	1	0	1	1	0	0	0	1	17.6		1	0	0	0	2	1000.14	809.607	334204	435219	0	0	0	0
42	0	1	1	2	0	0	0	0	23.9	1	2	0	0	0	2	1088.08	755.788	17454.5	318796	0	0	0	0
